# Supplementary material for: The Carboxy-Terminal Domain of Dictyostelium C-Module-Binding Factor Is an Independent Gene Regulatory Entity
Source: PLoS One. 2009 Apr 3;4(4):e5012. doi: 10.1371/journal.pone.0005012 (PMC2661138; doi:10.1371/journal.pone.0005012)
Supplement: Table S1 — List of CbfA-regulated genes. Differential gene expression in AX2 vs. JH.D and response to CbfA-CTD expressed in JH.D cells. (0.04 MB XLS) [file pone.0005012.s002.xls]

## Sheet: Additional 1
Supplemental Table 1. List of CbfA-regulated genes. Differential gene expression in AX2 vs. JH.D and response to GFP-CbfA724-998 expressed in JH.D cells.
Gene ID	DDB ID	AX2 / JH.D			JH.D[CbfA724-998)] / JH.D
		Score(d)	Numerator(r)	Regulation(2r)	Score(d)	Numerator(r)	Regulation(2r)
VSB592	DDB0214941	7.09589	2.60679	6.09146	20.791	2.99542	7.97467
SLB184	DDB0214912	7.35247	2.124	4.359	5.74423	0.650847	1.57009
SSD815	DDB0167552	6.2457	1.81938	3.52929	14.0534	1.36582	2.57723
VSB633	DDB0217719	4.36713	1.61135	3.05538	5.52136	0.977716	1.96935
SSF615	DDB0231278	5.0141	1.56079	2.95015	15.5672	1.10038	2.14412
SSM789	DDB0215394	5.07176	1.51746	2.86287	8.61985	1.55697	2.94235
VSC651	DDB0187209	5.6804	1.49487	2.81839	5.33195	1.01862	2.02598
VSE513	DDB0188003	5.51818	1.47672	2.78315		NS
VSB701	DDB0235310	4.9498	1.45812	2.74749	6.56864	0.505705	1.41982
SSL266	DDB0185971	3.77599	1.38281	2.60775	9.56856	1.07978	2.11371
SLG565	DDB0185090	4.91073	1.29853	2.45978		NS
SSH545	DDB0185092	4.00974	1.23997	2.36193	7.48276	0.671923	1.59319
SLK481	DDB0169192	4.01403	1.23011	2.34585		NS
SSC695	DDB0169400	3.38334	1.18759	2.27772		NS
Y17042	DDB0215014	4.04673	1.18436	2.27262	13.7789	2.2341	4.70471
SSF363	DDB0191161	4.4095	1.17532	2.25843		NS
VSD610	DDB0191902	3.78384	1.10763	2.15491	7.70938	1.22872	2.3436
VSB639	DDB0232085	4.05187	1.09541	2.13673	4.14803	0.643492	1.56211
SSL389	DDB0233609	3.53462	1.09011	2.12891	4.20156	0.631653	1.54934
SSH822	DDB0169268	3.54642	1.08417	2.12015		NS
VSG620	NA	3.48287	1.07858	2.11195		NS
VSH675	NA	3.70711	1.06479	2.09187		NS
VSK133	NA	3.89127	1.05704	2.08066		NS
VSC157	DDB0205158	3.2976	1.04412	2.06211		NS
SSF731	DDB0237972	3.86127	1.04401	2.06195	8.52006	0.86838	1.82561
SSF705	DDB0185020	3.3905	1.00257	2.00357	3.30351	0.41269	1.33117
SLB276	DDB0215005	2.91806	0.975926	1.9669		NS
SLF133	DDB0219654	2.59126	0.93097	1.90656		NS
SSD673	DDB0237660	2.99291	0.854788	1.80849	-4.21298	-0.578178	0.669809
SSF663	DDB0237483	2.88975	0.845854	1.79733		NS
SLC357	DDB0232276	2.90997	0.833937	1.78254		NS
SLE471	NA	2.67501	0.827441	1.77453	3.67681	0.322187	1.25022
VSG827	DDB0218414	2.91656	0.813763	1.75779	7.96361	0.997401	1.9964
SSK228	DDB0220657	2.49848	0.807006	1.74958	2.87509	0.452204	1.36813
SLB420	DDB0185017	3.22206	0.802722	1.74439		NS
SSJ380	DDB0186397	2.94194	0.80172	1.74318		NS
SSM263	DDB0204558	3.14727	0.788546	1.72733	-6.68942	-0.631927	0.645314
SSH534	DDB0233476	3.22259	0.786807	1.72525	4.68887	0.442541	1.359
VSB565	DDB0237633	3.03938	0.771968	1.7076	6.8597	0.638023	1.5562
SLJ376	DDB0191099	3.10136	0.771396	1.70692	7.89746	0.951893	1.93441
VSK159	DDB0231380	2.60821	0.767092	1.70184		NS
SLG322	DDB0229903	2.92017	0.758675	1.69194		NS
SLD112	DDB0185207	2.4242	0.747717	1.67913		NS
SSE485	DDB0219864	2.53405	0.747408	1.67877	4.36453	0.341717	1.26726
SSK264	DDB0191305	2.84122	0.740908	1.67123		NS
VSC724	DDB0169107	2.69473	0.736712	1.66637		NS
SSM682	DDB0214999	2.54912	0.735677	1.66518	4.50492	0.462498	1.37793
SLB609	DDB0229833	2.56216	0.72109	1.64843	4.78745	0.544374	1.45839
X61581	NA	2.8169	0.713393	1.63966	4.95503	0.301856	1.23273
SSB389	DDB0238293	2.39519	0.705421	1.63062	-5.13732	-0.668212	0.629286
SLB855	DDB0215400	2.19307	0.705021	1.63017	11.7459	1.4627	2.75624
SSE713	DDB0231542	2.22259	0.699051	1.62344		NS
VSJ810	DDB0235252	2.29665	0.678465	1.60044	6.2057	1.16984	2.24987
SSL817	NA	2.53489	0.677962	1.59988	4.04323	0.561003	1.47529
AB029922	DDB0216234	2.60398	0.677236	1.59907	10.6759	1.08814	2.126
SSK687	DDB0215459	2.85224	0.668395	1.5893	-4.18935	-0.582443	0.667832
U23957	DDB0191165	2.78119	0.667542	1.58836		NS
SLE371	DDB0233715	2.0036	0.664568	1.58509		NS
VSA111	DDB0192011	2.51563	0.661857	1.58212		NS
SSA309	DDB0191178	1.94119	0.661654	1.58189		NS
SLE433	DDB0191163	1.79458	0.658097	1.578		NS
SLB804	DDB0217967	2.56904	0.65507	1.57469	4.66515	0.27673	1.21145
SLC522	DDB0215398	2.29784	0.64917	1.56827		NS
SSL215	DDB0233838	2.11137	0.648734	1.56779		NS
VSJ849	DDB0237753	2.03287	0.643224	1.56182		NS
VSC144	DDB0191097	2.4209	0.643041	1.56162	3.70492	0.301119	1.2321
VSA633	DDB0231511	2.4092	0.632372	1.55011	4.21236	0.434231	1.35119
SSJ467	DDB0233455	1.98757	0.632092	1.54981	3.13243	0.46223	1.37767
SLJ343	DDB0218067	2.23281	0.630343	1.54793	-4.32124	-0.509105	0.702658
SSE294	DDB0219879	2.67327	0.628502	1.54596	-5.06213	-0.442524	0.735846
SSC321	DDB0233867	2.19217	0.625069	1.54228	8.25922	0.666923	1.58768
SLD796	DDB0187993	2.07562	0.618066	1.53482	-4.02245	-0.44348	0.735359
VSE332	DDB0203967	2.25682	0.616614	1.53327		NS
SSA582	DDB0233836	2.22176	0.614136	1.53064		NS
SLE503	DDB0233995	2.22529	0.61264	1.52905	-3.94614	-0.211134	0.863858
SLD246	DDB0216526	1.85136	0.608757	1.52494		NS
VSC658	DDB0185526	2.37332	0.606748	1.52282		NS
VSC589	DDB0232014	2.05983	0.598139	1.51376		NS
SLK595	DDB0237754	2.02951	0.591673	1.50699		NS
SSA265	DDB0191267	2.29908	0.591269	1.50657		NS
VSH763	DDB0205823	-1.98671	-0.600706	0.659431	-3.66518	-0.49489	0.709616
VSA566	DDB0230098	-2.015	-0.608107	0.656057		NS
VSJ569	DDB0214937	-2.09859	-0.610198	0.655107	-7.79636	-1.17553	0.442722
SLD548	DDB0191239	-1.88667	-0.612519	0.654053		NS
VSD139	DDB0252602	-1.9933	-0.616336	0.652326	-4.80406	-0.687377	0.620982
VSJ853	DDB0201652	-2.14846	-0.628422	0.646884	-7.57445	-0.62216	0.649697
SSK888	DDB0230208	-2.32006	-0.630618	0.6459		NS
SLG272	DDB0231108	-1.93381	-0.632359	0.645121	-3.69588	-0.45771	0.728141
VSC555	NA	-2.14228	-0.632681	0.644977	-5.18793	-1.12441	0.458688
SLK653	DDB0234094	-2.21923	-0.635706	0.643626		NS
SSG701	DDB0230084	-2.49197	-0.638659	0.64231	-5.20009	-0.486136	0.713935
VSA167	NA	-2.2486	-0.642642	0.640539		NS
VSD427	DDB0187160	-2.09158	-0.64268	0.640522	-3.28438	-0.234771	0.84982
SLE885	DDB0237662	-2.2872	-0.647855	0.638228	-7.046	-1.13785	0.454435
VSK149	DDB0233521	-2.26763	-0.65048	0.637068		NS
SLA332	DDB0216411	-2.2127	-0.654615	0.635245	-7.76296	-0.802692	0.573278
VSE458	DDB0167477	-2.8387	-0.65757	0.633945	-11.7677	-1.37745	0.384897
SSA754	DDB0215334	-2.22425	-0.659266	0.633201	-6.32629	-0.398604	0.758592
SLA540	DDB0230094	-2.07216	-0.659365	0.633157	-4.65622	-0.411135	0.752031
SSI248	DDB0231632	-2.4609	-0.662715	0.631689		NS
VSG570	DDB0204128	-2.31496	-0.663906	0.631167		NS
VSG761	DDB0191167	-2.71755	-0.664761	0.630793	-13.4117	-0.738284	0.599452
VSH415	DDB0185217	-2.26923	-0.665196	0.630603		NS
SSA106	DDB0230072	-2.05253	-0.671696	0.627768	-8.18169	-0.715746	0.60889
SLB620	DDB0201597	-2.21925	-0.683682	0.622574	-6.50408	-0.8282	0.563231
M26017	DDB0191363	-2.06665	-0.68946	0.620086		NS
SSI496	DDB0214930	-2.23227	-0.690378	0.619691	-4.88776	-0.576474	0.670601
SSI408	DDB0202191	-2.19303	-0.715726	0.608899	-6.49251	-0.623957	0.648889
SSB349	DDB0230128	-2.91931	-0.717568	0.608122	-9.24049	-0.665137	0.630629
SSI137	DDB0189956	-2.58342	-0.728143	0.60368		NS
SSG526	DDB0191227	-2.52266	-0.730415	0.60273	-7.65532	-0.615399	0.652749
SSL464	DDB0189610	-2.43298	-0.73381	0.601314	-6.39684	-0.801294	0.573834
VSE478	DDB0192224	-2.78437	-0.739311	0.599026		NS
SSJ747	DDB0233340	-1.96883	-0.741783	0.598	-4.72414	-0.77392	0.584826
SSM236	DDB0216231	-2.95971	-0.743629	0.597235		NS
SLA602	DDB0191292	-2.98441	-0.760358	0.59035		NS
SSK833	DDB0233832	-2.88592	-0.762275	0.589566	-9.45493	-0.62416	0.648797
SSC633	DDB0231608	-2.76091	-0.76315	0.589209	-11.9584	-0.733156	0.601587
SSA273	NA	-2.49209	-0.774513	0.584586	-4.70195	-0.405778	0.754829
VSB586	NA	-2.70605	-0.790426	0.578173	-3.9455	-0.413592	0.750752
SSE412	DDB0185193	-2.49776	-0.797319	0.575417	-4.97653	-0.507764	0.703312
SSL494	DDB0185839	-3.38796	-0.805545	0.572146	-11.021	-0.52801	0.693511
SLD691	DDB0214895	-2.63653	-0.806568	0.571741	6.59569	0.895485	1.86024
VSH428	DDB0229909	-2.41472	-0.811337	0.569854	-6.69023	-1.03929	0.486565
SSF224	DDB0238290	-2.83375	-0.815946	0.568036	-8.17033	-0.570796	0.673245
SSD563	DDB0231652	-3.13577	-0.837309	0.559687	-4.30035	-0.386995	0.764721
SSK605	DDB0230088	-2.40548	-0.845895	0.556366	-5.59221	-0.433587	0.740418
VSF328	NA	-2.59473	-0.8496	0.554938	-5.06488	-1.03443	0.488209
SSK318	DDB0237769	-2.74184	-0.85787	0.551767	-11.7992	-1.2853	0.410285
SSA222	DDB0238634	-2.77764	-0.864269	0.549325	-4.60255	-0.576203	0.670727
SSC656	DDB0237922	-2.76782	-0.873836	0.545694	9.60149	1.47457	2.77901
SSM755	DDB0191229	-3.07287	-0.886912	0.54077	-4.69144	-0.780186	0.582292
SLA466	DDB0231577	-2.9681	-0.897383	0.53686	-7.51275	-0.803398	0.572998
SSJ785	DDB0230996	-3.48601	-0.926445	0.526153	-4.56948	-0.41494	0.750051
X15387	DDB0220110	-3.66631	-0.932061	0.524109	7.08273	1.31575	2.48932
SSK662	DDB0190552	-3.73733	-0.94503	0.519419	-6.07428	-0.632038	0.645264
VSG586	DDB0219241	-3.75404	-0.94904	0.517977	-7.44709	-0.775299	0.584267
SSC606	DDB0237856	-3.20091	-0.96481	0.512346	-5.62201	-0.623866	0.64893
SSD285	DDB0191228	-3.01232	-0.973669	0.509209	-12.5801	-1.24634	0.421517
SLD725	NA	-3.17048	-0.979486	0.50716	-7.58589	-0.961274	0.513603
SLJ337	DDB0238299	-2.8339	-0.995574	0.501536	-4.96011	-0.699972	0.615584
VSA360	DDB0237696	-3.65273	-0.996648	0.501163	8.13142	1.38097	2.60443
SLD676	DDB0238609	-3.96981	-1.12963	0.457034	-5.95009	-0.590985	0.66389
SSC146	DDB0219898	-3.71913	-1.13987	0.4538	-3.5546	-0.659129	0.63326
VSC645	NA	-3.22245	-1.15425	0.4493	-5.17794	-0.685234	0.621905
VSG644	DDB0203824	-4.09131	-1.27436	0.413408	-3.77687	-0.575712	0.670955
SSG739	NA	-4.57139	-1.389	0.38183	-7.63994	-0.960924	0.513728
VSH732	DDB0189346	-3.69877	-1.42349	0.37281		NS
SLA566	DDB0215341	-3.17077	-1.5201	0.348661	-10.2729	-1.44255	0.367918
SLE486	DDB0167523	-6.50986	-1.63407	0.322178	-16.2899	-1.39816	0.379414
SLI159	DDB0206011	-5.43068	-1.90648	0.266742	-15.3315	-1.33921	0.395238
VSA166	NA	-5.0344	-2.24935	0.210319		NS
VSI401	DDB0191230	-7.73033	-2.40192	0.189213	-10.0591	-1.9059	0.26685
SSL878	NA	-7.36816	-2.54076	0.171852	-11.8189	-1.87648	0.272348
SSH187	NA	-5.94498	-2.56174	0.169371	-8.89724	-2.03025	0.244812
SSJ758	DDB0167628	-7.38626	-2.59109	0.165961	-12.0173	-2.13519	0.227638
X15380	DDB0215343	-9.44493	-2.63125	0.161404		NS
SSA288	NA	-5.91559	-2.67297	0.156803	-8.25967	-2.24523	0.210921
SSE346	DDB0167826	-7.73087	-2.90689	0.133333	-10.3281	-2.33124	0.198713
X15381	DDB0216253	-8.49784	-2.94797	0.129591		NS
SSL845	NA	-7.50036	-2.96269	0.128275	-9.44851	-2.26316	0.208316
SSM424	DDB0218347	-7.91255	-3.17769	0.110515	-9.8416	-2.36684	0.19387
abbrevations: NA = not assigned, NS = not significant
