# Supplementary material for: The Carboxy-Terminal Domain of Dictyostelium C-Module-Binding Factor Is an Independent Gene Regulatory Entity
Source: PLoS One. 2009 Apr 3;4(4):e5012. doi: 10.1371/journal.pone.0005012 (PMC2661138; doi:10.1371/journal.pone.0005012)
Supplement: Table S2 — List of enriched biological process, molecular function and cellular component GO terms between AX2 and JH.D. (0.05 MB XLS) [file pone.0005012.s003.xls]

## Sheet: Additional 2
Supplemental Table 2. List of enriched biological process, molecular function and cellular component GO terms between AX2 and JH.D.
discription	GO level	GO ID	GO annotation	list	total	Enrichment	p value	genes
AX2 / JH.D ↑ process	6	GO:0042594	response to starvation	6	158	4.15019	0.005	DDB0185090 DDB0229833 DDB0191161 DDB0191305 DDB0185017 DDB0191178
	5	GO:0031667	response to nutrient levels	6	159	4.12409	0.005	DDB0185090 DDB0229833 DDB0191161 DDB0191305 DDB0185017 DDB0191178
	4	GO:0009991	response to extracellular stimulus	6	161	4.07286	0.006	DDB0185090 DDB0229833 DDB0191161 DDB0191305 DDB0185017 DDB0191178
	3	GO:0009605	response to external stimulus	6	230	2.851	0.018	DDB0185090 DDB0229833 DDB0191161 DDB0191305 DDB0185017 DDB0191178
	3	GO:0019954	asexual reproduction	6	151	4.34259	0.005	DDB0185090 DDB0229833 DDB0191161 DDB0191305 DDB0185017 DDB0191178
	5	GO:0000270	peptidoglycan metabolic process	4	12	36.4295	0	DDB0219864 DDB0192011 DDB0167552 DDB0231278
	5	GO:0016052	carbohydrate catabolic process	4	48	9.10737	0.002	DDB0219864 DDB0192011 DDB0167552 DDB0231278
	6	GO:0009253	peptidoglycan catabolic process	4	10	43.7154	0	DDB0219864 DDB0192011 DDB0167552 DDB0231278
	3	GO:0051674	localization of cell	4	85	5.14299	0.011	DDB0191161 DDB0185090 DDB0215400 DDB0191178
	4	GO:0055084	fruiting body development in response to starvation	6	150	4.37154	0.004	DDB0185090 DDB0229833 DDB0191161 DDB0191305 DDB0185017 DDB0191178
	3	GO:0030582	fruiting body development	6	150	4.37154	0.004	DDB0185090 DDB0229833 DDB0191161 DDB0191305 DDB0185017 DDB0191178
	4	GO:0030587	sorocarp development	6	150	4.37154	0.004	DDB0185090 DDB0229833 DDB0191161 DDB0191305 DDB0185017 DDB0191178
	6	GO:0031158	negative regulation of aggregate size involved in sorocarp development	2	7	31.2253	0.004	DDB0185090 DDB0229833
	6	GO:0006508	proteolysis	11	212	5.67063	0	DDB0185090 DDB0187993 DDB0219654 DDB0191165 DDB0220657 DDB0214999 DDB0185092 DDB0215005 DDB0233836 DDB0229903 DDB0233838
	7	GO:0006907	pinocytosis	2	20	10.9288	0.016	DDB0191305 DDB0191178
	7	GO:0016998	cell wall catabolic process	4	14	31.2253	0	DDB0219864 DDB0192011 DDB0167552 DDB0235310
	6	GO:0010382	cell wall metabolic process	4	14	31.2253	0	DDB0219864 DDB0192011 DDB0167552 DDB0235310
	5	GO:0007047	cell wall organization and biogenesis	4	23	19.0067	0	DDB0219864 DDB0192011 DDB0167552 DDB0235310
	4	GO:0045229	external encapsulating structure organization and biogenesis	4	23	19.0067	0	DDB0219864 DDB0192011 DDB0167552 DDB0235310
	3	GO:0006928	cell motility	4	85	5.14299	0.011	DDB0191161 DDB0185090 DDB0215400 DDB0191178
	7	GO:0042593	glucose homeostasis	2	5	43.7154	0.002	DDB0191161 DDB0185090
	6	GO:0033500	carbohydrate homeostasis	2	5	43.7154	0.002	DDB0191161 DDB0185090
	5	GO:0048878	chemical homeostasis	3	31	10.5763	0.005	DDB0191161 DDB0185090 DDB0191305
	4	GO:0042592	homeostatic process	3	60	5.46442	0.018	DDB0191305 DDB0191161 DDB0185090
	7	GO:0031157	regulation of aggregate size involved in sorocarp development	2	13	16.8136	0.009	DDB0185090 DDB0229833
	6	GO:0031156	regulation of sorocarp development	2	18	12.1432	0.013	DDB0185090 DDB0229833
	5	GO:0031155	regulation of fruiting body development	2	18	12.1432	0.013	DDB0185090 DDB0229833
	6	GO:0051248	negative regulation of protein metabolic process	2	9	24.2863	0.005	DDB0191178 DDB0185090
	4	GO:0016337	cell-cell adhesion	2	18	12.1432	0.013	DDB0191161 DDB0185090
discription	GO level	GO ID	GO annotation	list	total	Enrichment	p value	genes
AX2 / JH.D ↑ function	7	GO:0015662	ATPase activity\, coupled to transmembrane movement of ions\, phosphorylative mechanism	2	29	8.40053	0.033	DDB0185207 DDB0237633
	6	GO:0016298	lipase activity	2	34	7.16516	0.039	DDB0231380 DDB0169268
	6	GO:0003796	lysozyme activity	4	10	48.7231	0	DDB0219864 DDB0192011 DDB0167552 DDB0231278
	5	GO:0004553	hydrolase activity\, hydrolyzing O-glycosyl compounds	4	78	6.24655	0.007	DDB0219864 DDB0192011 DDB0167552 DDB0231278
	4	GO:0016798	hydrolase activity\, acting on glycosyl bonds	4	87	5.60035	0.01	DDB0219864 DDB0192011 DDB0167552 DDB0231278
	6	GO:0004197	cysteine-type endopeptidase activity	7	29	29.4019	0	DDB0187993 DDB0219654 DDB0214999 DDB0185092 DDB0215005 DDB0233836 DDB0233838
	5	GO:0008234	cysteine-type peptidase activity	7	58	14.7009	0	DDB0187993 DDB0219654 DDB0214999 DDB0185092 DDB0215005 DDB0233836 DDB0233838
	5	GO:0004175	endopeptidase activity	7	106	8.0439	0	DDB0187993 DDB0219654 DDB0214999 DDB0185092 DDB0215005 DDB0233836 DDB0233838
	4	GO:0008233	peptidase activity	9	197	5.56482	0	DDB0187993 DDB0219654 DDB0214999 DDB0185092 DDB0215005 DDB0233836 DDB0233838 DDB0229903 DDB0191165
	3	GO:0016787	hydrolase activity	18	1022	2.14534	0.002	DDB0185207 DDB0237633 DDB0231380 DDB0169268 DDB0229833 DDB0219864 DDB0192011 DDB0167552 DDB0231278 DDB0187993 DDB0219654 DDB0214999 DDB0185092 DDB0215005 DDB0233836 DDB0233838 DDB0229903 DDB0191165
discription	GO level	GO ID	GO annotation	list	total	Enrichment	p value	genes
AX2 / JH.D ↑ compartment	4	GO:0031988	membrane-bound vesicle	9	258	3.86202	0.001	DDB0191267 DDB0191305 DDB0191165 DDB0237754 DDB0215400 DDB0237753 DDB0191163 DDB0216234 DDB0185207
	3	GO:0031982	vesicle	9	260	3.83231	0.001	DDB0191267 DDB0191305 DDB0191165 DDB0237754 DDB0215400 DDB0237753 DDB0191163 DDB0216234 DDB0185207
	7	GO:0045335	phagocytic vesicle	7	193	4.01543	0.002	DDB0191165 DDB0237754 DDB0215400 DDB0237753 DDB0191163 DDB0216234 DDB0185207
	7	GO:0030136	clathrin-coated vesicle	2	19	11.6538	0.02	DDB0191267 DDB0191305
	4	GO:0005615	extracellular space	2	16	13.8389	0.009	DDB0185092 DDB0233838
	3	GO:0044421	extracellular region part	2	20	11.0711	0.02	DDB0185092 DDB0233838
	2	GO:0005576	extracellular region	6	88	7.54848	0	DDB0185092 DDB0233838 DDB0191161 DDB0185090 DDB0215398 DDB0231380
	7	GO:0015630	microtubule cytoskeleton	6	139	4.7789	0.002	DDB0233836 DDB0232276 DDB0233867 DDB0191163 DDB0214941 DDB0216234
	7	GO:0005764	lysosome	2	30	7.38074	0.032	DDB0205158 DDB0233715
	7	GO:0030139	endocytic vesicle	8	200	4.42844	0	DDB0191267 DDB0191165 DDB0237754 DDB0215400 DDB0237753 DDB0191163 DDB0216234 DDB0185207
	7	GO:0030135	coated vesicle	2	36	6.15062	0.044	DDB0191267 DDB0191305
	7	GO:0030662	coated vesicle membrane	2	32	6.91944	0.036	DDB0191267 DDB0191305
	7	GO:0030125	clathrin vesicle coat	2	15	14.7615	0.008	DDB0191267 DDB0191305
	7	GO:0030659	cytoplasmic vesicle membrane	2	38	5.8269	0.046	DDB0191267 DDB0191305
	5	GO:0048475	coated membrane	2	29	7.63525	0.032	DDB0191267 DDB0191305
	7	GO:0005856	cytoskeleton	7	264	2.93552	0.009	DDB0191178 DDB0233836 DDB0232276 DDB0233867 DDB0191163 DDB0214941 DDB0216234
	7	GO:0000323	lytic vacuole	2	33	6.70976	0.036	DDB0205158 DDB0233715
	7	GO:0005813	centrosome	6	114	5.8269	0.001	DDB0233836 DDB0232276 DDB0233867 DDB0191163 DDB0214941 DDB0216234
	7	GO:0030118	clathrin coat	2	16	13.8389	0.009	DDB0191267 DDB0191305
	7	GO:0030120	vesicle coat	2	28	7.90794	0.026	DDB0191267 DDB0191305
	7	GO:0016023	cytoplasmic membrane-bound vesicle	9	255	3.90745	0.001	DDB0191267 DDB0191305 DDB0191165 DDB0237754 DDB0215400 DDB0237753 DDB0191163 DDB0216234 DDB0185207
	7	GO:0044430	cytoskeletal part	6	204	3.25621	0.02	DDB0233836 DDB0232276 DDB0233867 DDB0191163 DDB0214941 DDB0216234
	7	GO:0005773	vacuole	3	59	5.62938	0.02	DDB0205158 DDB0233715 DDB0185207
	7	GO:0005815	microtubule organizing center	6	117	5.67749	0.001	DDB0233836 DDB0232276 DDB0233867 DDB0191163 DDB0214941 DDB0216234
	7	GO:0030117	membrane coat	2	29	7.63525	0.032	DDB0191267 DDB0191305
	7	GO:0031410	cytoplasmic vesicle	9	257	3.87704	0.001	DDB0191267 DDB0191305 DDB0191165 DDB0237754 DDB0215400 DDB0237753 DDB0191163 DDB0216234 DDB0185207
	7	GO:0044444	cytoplasmic part	20	1210	1.82994	0.008	DDB0191267 DDB0191305 DDB0191165 DDB0237754 DDB0215400 DDB0237753 DDB0191163 DDB0216234 DDB0185207 DDB0233995 DDB0191099 DDB0233836 DDB0229903 DDB0232276 DDB0233867 DDB0214941 DDB0237483 DDB0169107 DDB0205158 DDB0233715
	6	GO:0005737	cytoplasm	20	1431	1.54733	0.021	DDB0191267 DDB0191305 DDB0191165 DDB0237754 DDB0215400 DDB0237753 DDB0191163 DDB0216234 DDB0185207 DDB0233995 DDB0191099 DDB0233836 DDB0229903 DDB0232276 DDB0233867 DDB0214941 DDB0237483 DDB0169107 DDB0205158 DDB0233715
	5	GO:0005625	soluble fraction	2	31	7.14265	0.033	DDB0220657 DDB0191163
discription	GO level	GO ID	GO annotation	list	total	Enrichment	p value	genes
AX2 / JH.D ↓ process	4	GO:0042493	response to drug	2	31	7.97055	0.038	DDB0191229 DDB0191230
	3	GO:0006807	nitrogen compound metabolic process	5	196	3.15162	0.038	DDB0191292 DDB0231608 DDB0230996 DDB0215334 DDB0230072
	5	GO:0016051	carbohydrate biosynthetic process	2	33	7.48748	0.038	DDB0216231 DDB0231108
	3	GO:0009058	biosynthetic process	10	656	1.88328	0.039	DDB0216231 DDB0231108 DDB0201597 DDB0191292 DDB0230084 DDB0185217 DDB0215334 DDB0230098 DDB0230088 DDB0230094
	5	GO:0016051	carbohydrate biosynthetic process	2	33	7.48748	0.038	DDB0216231 DDB0231108
	3	GO:0009058	biosynthetic process	10	656	1.88328	0.039	DDB0216231 DDB0231108 DDB0201597 DDB0191292 DDB0230084 DDB0185217 DDB0215334 DDB0230098 DDB0230088 DDB0230094
	5	GO:0006855	multidrug transport	2	6	41.1812	0.002	DDB0191229 DDB0191230
	4	GO:0015893	drug transport	2	15	16.4725	0.01	DDB0191229 DDB0191230
	3	GO:0006810	transport	12	741	2.0007	0.015	DDB0191229 DDB0191230 DDB0201597 DDB0214930 DDB0234094 DDB0189610 DDB0192224 DDB0233521 DDB0214937 DDB0191228 DDB0214895 DDB0191239
	5	GO:0019752	carboxylic acid metabolic process	7	283	3.05585	0.01	DDB0191292 DDB0231608 DDB0230996 DDB0215334 DDB0230072 DDB0216231 DDB0231108
	4	GO:0006082	organic acid metabolic process	7	284	3.04509	0.01	DDB0191292 DDB0231608 DDB0230996 DDB0215334 DDB0230072 DDB0216231 DDB0231108
	7	GO:0009126	purine nucleoside monophosphate metabolic process	4	16	30.8859	0	DDB0215334 DDB0230098 DDB0230088 DDB0230084
	7	GO:0009161	ribonucleoside monophosphate metabolic process	4	16	30.8859	0	DDB0215334 DDB0230098 DDB0230088 DDB0230084
	6	GO:0009123	nucleoside monophosphate metabolic process	4	17	29.0691	0	DDB0215334 DDB0230098 DDB0230088 DDB0230084
	7	GO:0009144	purine nucleoside triphosphate metabolic process	2	26	9.50334	0.038	DDB0201597 DDB0230098
	7	GO:0009199	ribonucleoside triphosphate metabolic process	2	26	9.50334	0.038	DDB0201597 DDB0230098
	6	GO:0009141	nucleoside triphosphate metabolic process	2	32	7.72147	0.038	DDB0201597 DDB0230098
	7	GO:0009150	purine ribonucleotide metabolic process	5	40	15.4429	0	DDB0215334 DDB0230098 DDB0230088 DDB0230084 DDB0201597
	6	GO:0006163	purine nucleotide metabolic process	6	43	17.2386	0	DDB0215334 DDB0230098 DDB0230088 DDB0230084 DDB0201597 DDB0230094
	6	GO:0009259	ribonucleotide metabolic process	5	42	14.7076	0	DDB0215334 DDB0230098 DDB0230088 DDB0230084 DDB0201597
	5	GO:0009117	nucleotide metabolic process	6	97	7.64186	0	DDB0215334 DDB0230098 DDB0230088 DDB0230084 DDB0201597 DDB0230094
	4	GO:0046483	heterocycle metabolic process	3	60	6.17717	0.015	DDB0230084 DDB0185217 DDB0230088
	7	GO:0009127	purine nucleoside monophosphate biosynthetic process	4	14	35.2981	0	DDB0215334 DDB0230098 DDB0230088 DDB0230084
	7	GO:0009156	ribonucleoside monophosphate biosynthetic process	4	14	35.2981	0	DDB0215334 DDB0230098 DDB0230088 DDB0230084
	6	GO:0009124	nucleoside monophosphate biosynthetic process	4	15	32.9449	0	DDB0215334 DDB0230098 DDB0230088 DDB0230084
	7	GO:0009144	purine nucleoside triphosphate metabolic process	2	26	9.50334	0.038	DDB0201597 DDB0230098
	8	GO:0009201	ribonucleoside triphosphate biosynthetic process	2	25	9.88348	0.017	DDB0201597 DDB0230098
	7	GO:0009142	nucleoside triphosphate biosynthetic process	2	29	8.52024	0.038	DDB0201597 DDB0230098
	7	GO:0009152	purine ribonucleotide biosynthetic process	5	38	16.2557	0	DDB0215334 DDB0230098 DDB0230088 DDB0230084 DDB0201597
	6	GO:0006164	purine nucleotide biosynthetic process	6	41	18.0795	0	DDB0215334 DDB0230098 DDB0230088 DDB0230084 DDB0201597 DDB0230094
	6	GO:0009260	ribonucleotide biosynthetic process	5	40	15.4429	0	DDB0215334 DDB0230098 DDB0230088 DDB0230084 DDB0201597
	5	GO:0009165	nucleotide biosynthetic process	6	68	10.9009	0	DDB0215334 DDB0230098 DDB0230088 DDB0230084 DDB0201597 DDB0230094
	4	GO:0044249	cellular biosynthetic process	10	503	2.45613	0.01	DDB0216231 DDB0231108 DDB0201597 DDB0191292 DDB0230084 DDB0185217 DDB0215334 DDB0230098 DDB0230088 DDB0230094
	7	GO:0006559	L-phenylalanine catabolic process	2	4	61.7717	0	DDB0231608 DDB0230996
	7	GO:0006572	tyrosine catabolic process	2	5	49.4174	0.002	DDB0231608 DDB0230996
	5	GO:0019439	aromatic compound catabolic process	2	8	30.8859	0.002	DDB0231608 DDB0230996
	6	GO:0046112	nucleobase biosynthetic process	2	11	22.4625	0.01	DDB0230084 DDB0185217
	6	GO:0006144	purine base metabolic process	2	11	22.4625	0.01	DDB0230084 DDB0230088
	5	GO:0009112	nucleobase metabolic process	3	24	15.4429	0.002	DDB0230084 DDB0185217 DDB0230088
	4	GO:0006725	aromatic compound metabolic process	5	64	9.65183	0	DDB0231608 DDB0230996 DDB0230084 DDB0185217 DDB0230088
	4	GO:0006519	amino acid and derivative metabolic process	5	171	3.61238	0.014	DDB0191292 DDB0231608 DDB0230996 DDB0215334 DDB0230072
	7	GO:0006558	L-phenylalanine metabolic process	2	4	61.7717	0	DDB0231608 DDB0230996
	7	GO:0006570	tyrosine metabolic process	2	5	49.4174	0.002	DDB0231608 DDB0230996
	6	GO:0009072	aromatic amino acid family metabolic process	2	12	20.5906	0.01	DDB0231608 DDB0230996
	7	GO:0006563	L-serine metabolic process	2	9	27.4541	0.01	DDB0191292 DDB0230072
	6	GO:0009069	serine family amino acid metabolic process	2	24	10.2953	0.017	DDB0191292 DDB0230072
	5	GO:0006520	amino acid metabolic process	5	152	4.06393	0.01	DDB0191292 DDB0231608 DDB0230996 DDB0215334 DDB0230072
	4	GO:0009308	amine metabolic process	5	181	3.4128	0.016	DDB0191292 DDB0231608 DDB0230996 DDB0215334 DDB0230072
	7	GO:0009074	aromatic amino acid family catabolic process	2	7	35.2981	0.002	DDB0231608 DDB0230996
	6	GO:0009063	amino acid catabolic process	2	34	7.26726	0.038	DDB0231608 DDB0230996
	7	GO:0006090	pyruvate metabolic process	2	14	17.6491	0.01	DDB0216231 DDB0231108
	7	GO:0006006	glucose metabolic process	2	35	7.05963	0.038	DDB0216231 DDB0231108
	7	GO:0019319	hexose biosynthetic process	2	17	14.5345	0.01	DDB0216231 DDB0231108
	6	GO:0046364	monosaccharide biosynthetic process	2	17	14.5345	0.01	DDB0216231 DDB0231108
	5	GO:0046165	alcohol biosynthetic process	2	17	14.5345	0.01	DDB0216231 DDB0231108
	5	GO:0007032	endosome organization and biogenesis	2	7	35.2981	0.002	DDB0191229 DDB0214930
	6	GO:0006897	endocytosis	3	88	4.21171	0.039	DDB0233521 DDB0214937 DDB0191229
	5	GO:0010324	membrane invagination	3	88	4.21171	0.039	DDB0233521 DDB0214937 DDB0191229
discription	GO level	GO ID	GO annotation	list	total	Enrichment	p value	genes
AX2 / JH.D ↓ function	6	GO:0015405	P-P-bond-hydrolysis-driven transmembrane transporter activity	7	117	7.73382	0	DDB0234094 DDB0201597 DDB0191228 DDB0214895 DDB0191229 DDB0191239 DDB0191230
	5	GO:0015399	primary active transmembrane transporter activity	7	117	7.73382	0	DDB0234094 DDB0201597 DDB0191228 DDB0214895 DDB0191229 DDB0191239 DDB0191230
	4	GO:0022804	active transmembrane transporter activity	7	151	5.99243	0	DDB0234094 DDB0201597 DDB0191228 DDB0214895 DDB0191229 DDB0191239 DDB0191230
	3	GO:0022857	transmembrane transporter activity	7	248	3.64862	0.004	DDB0234094 DDB0201597 DDB0191228 DDB0214895 DDB0191229 DDB0191239 DDB0191230
	2	GO:0005215	transporter activity	9	357	3.25879	0.002	DDB0192224 DDB0234094 DDB0201597 DDB0191228 DDB0214895 DDB0191229 DDB0191239 DDB0191230 DDB0189610
	6	GO:0042626	ATPase activity\, coupled to transmembrane movement of substances	7	113	8.00759	0	DDB0234094 DDB0201597 DDB0191228 DDB0214895 DDB0191229 DDB0191239 DDB0191230
	5	GO:0016820	hydrolase activity\, acting on acid anhydrides\, catalyzing transmembrane movement of substances	7	116	7.80049	0	DDB0234094 DDB0201597 DDB0191228 DDB0214895 DDB0191229 DDB0191239 DDB0191230
	7	GO:0017111	nucleoside-triphosphatase activity	10	352	3.67231	0	DDB0234094 DDB0201597 DDB0191228 DDB0214895 DDB0191229 DDB0191239 DDB0191230 DDB0191227 DDB0191363 DDB0216411
	6	GO:0016462	pyrophosphatase activity	10	358	3.61076	0	DDB0234094 DDB0201597 DDB0191228 DDB0214895 DDB0191229 DDB0191239 DDB0191230 DDB0191227 DDB0191363 DDB0216411
	5	GO:0016818	hydrolase activity\, acting on acid anhydrides\, in phosphorus-containing anhydrides	10	358	3.61076	0	DDB0234094 DDB0201597 DDB0191228 DDB0214895 DDB0191229 DDB0191239 DDB0191230 DDB0191227 DDB0191363 DDB0216411
	4	GO:0016817	hydrolase activity\, acting on acid anhydrides	10	361	3.58076	0.001	DDB0234094 DDB0201597 DDB0191228 DDB0214895 DDB0191229 DDB0191239 DDB0191230 DDB0191227 DDB0191363 DDB0216411
	3	GO:0016787	hydrolase activity	14	1022	1.77076	0.02	DDB0234094 DDB0201597 DDB0191228 DDB0214895 DDB0191229 DDB0191239 DDB0191230 DDB0191227 DDB0191363 DDB0216411 DDB0216231 DDB0167523 DDB0237696 DDB0218347
	5	GO:0016831	carboxy-lyase activity	2	24	10.7721	0.016	DDB0231108 DDB0230088
	4	GO:0016830	carbon-carbon lyase activity	2	32	8.07908	0.025	DDB0231108 DDB0230088
	3	GO:0016829	lyase activity	5	96	6.73257	0.001	DDB0231108 DDB0230088 DDB0230094 DDB0191292 DDB0230996
	2	GO:0003824	catalytic activity	33	2955	1.44357	0.004	DDB0234094 DDB0201597 DDB0191228 DDB0214895 DDB0191229 DDB0191239 DDB0191230 DDB0191227 DDB0191363 DDB0216411 DDB0216231 DDB0167523 DDB0237696 DDB0218347 DDB0231608 DDB0230088 DDB0215334 DDB0230084 DDB0231108 DDB0230094 DDB0191292 DDB0230996 DDB0230098 DDB0237769 DDB0185217 DDB0185839 DDB0230072 DDB0229909 DDB0230208 DDB0206011 DDB0191167 DDB0220110 DDB0231652
	7	GO:0005524	ATP binding	12	783	1.98108	0.016	DDB0191227 DDB0191228 DDB0214895 DDB0191229 DDB0191239 DDB0191230 DDB0234094 DDB0215334 DDB0231108 DDB0230088 DDB0230084 DDB0230208
	6	GO:0032559	adenyl ribonucleotide binding	12	797	1.94628	0.017	DDB0191227 DDB0191228 DDB0214895 DDB0191229 DDB0191239 DDB0191230 DDB0234094 DDB0215334 DDB0231108 DDB0230088 DDB0230084 DDB0230208
	5	GO:0030554	adenyl nucleotide binding	13	837	2.0077	0.011	DDB0191227 DDB0191228 DDB0214895 DDB0191229 DDB0191239 DDB0191230 DDB0234094 DDB0215334 DDB0231108 DDB0230088 DDB0230084 DDB0230208 DDB0237769
	5	GO:0032555	purine ribonucleotide binding	14	1007	1.79713	0.018	DDB0191227 DDB0191228 DDB0214895 DDB0191229 DDB0191239 DDB0191230 DDB0234094 DDB0215334 DDB0231108 DDB0230088 DDB0230084 DDB0230208 DDB0191363 DDB0216411
	4	GO:0017076	purine nucleotide binding	16	1059	1.95302	0.006	DDB0191227 DDB0191228 DDB0214895 DDB0191229 DDB0191239 DDB0191230 DDB0234094 DDB0215334 DDB0231108 DDB0230088 DDB0230084 DDB0230208 DDB0237769 DDB0191363 DDB0216411 DDB0230128
	4	GO:0032553	ribonucleotide binding	14	1007	1.79713	0.018	DDB0191227 DDB0191228 DDB0214895 DDB0191229 DDB0191239 DDB0191230 DDB0234094 DDB0215334 DDB0231108 DDB0230088 DDB0230084 DDB0230208 DDB0191363 DDB0216411
	3	GO:0000166	nucleotide binding	17	1189	1.8482	0.008	DDB0191227 DDB0191228 DDB0214895 DDB0191229 DDB0191239 DDB0191230 DDB0234094 DDB0215334 DDB0231108 DDB0230088 DDB0230084 DDB0230208 DDB0237769 DDB0191363 DDB0216411 DDB0230128 DDB0233340
discription	GO level	GO ID	GO annotation	list	total	Enrichment	p value	genes
AX2 / JH.D ↓ compartment	4	GO:0031988	membrane-bound vesicle	9	258	3.86202	0.001	DDB0214930 DDB0191363 DDB0229909 DDB0230072 DDB0237922 DDB0214937 DDB0216411 DDB0215334 DDB0231108
	3	GO:0031982	vesicle	9	260	3.83231	0.001	DDB0214930 DDB0191363 DDB0229909 DDB0230072 DDB0237922 DDB0214937 DDB0216411 DDB0215334 DDB0231108
	7	GO:0045335	phagocytic vesicle	8	193	4.58906	0	DDB0191363 DDB0229909 DDB0230072 DDB0237922 DDB0214937 DDB0216411 DDB0215334 DDB0231108
	7	GO:0030139	endocytic vesicle	8	200	4.42844	0.001	DDB0191363 DDB0229909 DDB0230072 DDB0237922 DDB0214937 DDB0216411 DDB0215334 DDB0231108
	7	GO:0016023	cytoplasmic membrane-bound vesicle	9	255	3.90745	0.001	DDB0214930 DDB0191363 DDB0229909 DDB0230072 DDB0237922 DDB0214937 DDB0216411 DDB0215334 DDB0231108
	7	GO:0031410	cytoplasmic vesicle	9	257	3.87704	0.001	DDB0214930 DDB0191363 DDB0229909 DDB0230072 DDB0237922 DDB0214937 DDB0216411 DDB0215334 DDB0231108
