# Supplementary material for: The Carboxy-Terminal Domain of Dictyostelium C-Module-Binding Factor Is an Independent Gene Regulatory Entity
Source: PLoS One. 2009 Apr 3;4(4):e5012. doi: 10.1371/journal.pone.0005012 (PMC2661138; doi:10.1371/journal.pone.0005012)
Supplement: Table S3 — List of enriched biological process, molecular function, and cellular component GO terms in comparison of AX2 vs. JH.D and JH.D[CbfA-CTD] vs. JH.D. (0.05 MB XLS) [file pone.0005012.s004.xls]

## Sheet: Additional 3
Supplemental Table 3: List of enriched biological process, molecular function, and cellular component GO terms in comparison of AX2 vs. JH.D and JH.D[GFP-CbfA724-998] vs. JH.D.
Cluster	GO level	GO ID	GO annotation	List	Total	Enrichment	p value	Genes
I process	6	GO:0042594	response to starvation	5	158	6.91699	0.003	DDB0185090 DDB0191161 DDB0191305 DDB0185017 DDB0191178
	5	GO:0031667	response to nutrient levels	5	159	6.87349	0.003	DDB0185090 DDB0191161 DDB0191305 DDB0185017 DDB0191178
	4	GO:0009991	response to extracellular stimulus	5	161	6.7881	0.003	DDB0185090 DDB0191161 DDB0191305 DDB0185017 DDB0191178
	3	GO:0009605	response to external stimulus	5	230	4.75167	0.009	DDB0185090 DDB0191161 DDB0191305 DDB0185017 DDB0191178
	3	GO:0006950	response to stress	6	392	3.34557	0.011	DDB0185090 DDB0191161 DDB0191305 DDB0185017 DDB0191178 DDB0191163
	2	GO:0050896	response to stimulus	6	513	2.55646	0.033	DDB0191163 DDB0185090 DDB0191161 DDB0191305 DDB0185017 DDB0191178
	2	GO:0000003	reproduction	5	236	4.63087	0.009	DDB0185090 DDB0191161 DDB0191305 DDB0185017 DDB0191178
	2	GO:0032501	multicellular organismal process	5	288	3.79474	0.011	DDB0185090 DDB0191161 DDB0191305 DDB0185017 DDB0191178
	4	GO:0006629	lipid metabolic process	4	276	3.16778	0.036	DDB0231380 DDB0205158 DDB0233715 DDB0169268
	3	GO:0044238	primary metabolic process	18	2752	1.42965	0.033	DDB0231380 DDB0237754 DDB0192011 DDB0191161 DDB0205158 DDB0233715 DDB0169268 DDB0185207 DDB0191163 DDB0229903 DDB0191178 DDB0185090 DDB0219654 DDB0191165 DDB0215005 DDB0233836 DDB0233838 DDB0169107
	3	GO:0051674	localization of cell	3	85	7.71448	0.011	DDB0191161 DDB0185090 DDB0191178
	2	GO:0051179	localization	8	806	2.1695	0.033	DDB0191267 DDB0191305 DDB0185207 DDB0185017 DDB0191178 DDB0231542 DDB0191161 DDB0185090
	4	GO:0030587	sorocarp development	5	150	7.2859	0.002	DDB0185090 DDB0191161 DDB0191305 DDB0185017 DDB0191178
	3	GO:0048856	anatomical structure development	5	299	3.65513	0.013	DDB0185090 DDB0191161 DDB0191305 DDB0185017 DDB0191178
	4	GO:0055084	fruiting body development in response to starvation	5	150	7.2859	0.002	DDB0185090 DDB0191161 DDB0191305 DDB0185017 DDB0191178
	3	GO:0030582	fruiting body development	5	150	7.2859	0.002	DDB0185090 DDB0191161 DDB0191305 DDB0185017 DDB0191178
	3	GO:0007275	multicellular organismal development	5	273	4.00324	0.011	DDB0185090 DDB0191161 DDB0191305 DDB0185017 DDB0191178
	2	GO:0032502	developmental process	5	411	2.65909	0.036	DDB0185090 DDB0191161 DDB0191305 DDB0185017 DDB0191178
	6	GO:0006508	proteolysis	7	212	7.21716	0	DDB0185090 DDB0219654 DDB0191165 DDB0215005 DDB0233836 DDB0229903 DDB0233838
	6	GO:0006665	sphingolipid metabolic process	2	27	16.1909	0.011	DDB0205158 DDB0233715
	5	GO:0006643	membrane lipid metabolic process	3	84	7.80632	0.011	DDB0231380 DDB0205158 DDB0233715
	7	GO:0006907	pinocytosis	2	20	21.8577	0.009	DDB0191305 DDB0191178
	3	GO:0006928	cell motility	3	85	7.71448	0.011	DDB0191161 DDB0185090 DDB0191178
	7	GO:0042593	glucose homeostasis	2	5	87.4308	0.001	DDB0191161 DDB0185090
	6	GO:0033500	carbohydrate homeostasis	2	5	87.4308	0.001	DDB0191161 DDB0185090
	5	GO:0048878	chemical homeostasis	3	31	21.1526	0.002	DDB0191161 DDB0185090 DDB0191305
	4	GO:0042592	homeostatic process	3	60	10.9288	0.008	DDB0191305 DDB0191161 DDB0185090
	3	GO:0065008	regulation of biological quality	4	115	7.60268	0.006	DDB0191305 DDB0191161 DDB0185090 DDB0191178
	5	GO:0051246	regulation of protein metabolic process	2	60	7.2859	0.033	DDB0191178 DDB0185090
	6	GO:0051248	negative regulation of protein metabolic process	2	9	48.5726	0.003	DDB0191178 DDB0185090
	5	GO:0009892	negative regulation of metabolic process	2	35	12.4901	0.013	DDB0185090 DDB0191178
	4	GO:0016337	cell-cell adhesion	2	18	24.2863	0.009	DDB0191161 DDB0185090
I function	7	GO:0022890	inorganic cation transmembrane transporter activity	2	57	8.54791	0.035	DDB0185017 DDB0185207
	6	GO:0016298	lipase activity	2	34	14.3303	0.018	DDB0231380 DDB0169268
	5	GO:0004091	carboxylesterase activity	2	50	9.74462	0.029	DDB0231380 DDB0169268
	6	GO:0004197	cysteine-type endopeptidase activity	4	29	33.6021	0	DDB0219654 DDB0215005 DDB0233836 DDB0233838
	5	GO:0008234	cysteine-type peptidase activity	4	58	16.8011	0	DDB0219654 DDB0215005 DDB0233836 DDB0233838
	5	GO:0004175	endopeptidase activity	4	106	9.19303	0.002	DDB0219654 DDB0215005 DDB0233836 DDB0233838
	4	GO:0008233	peptidase activity	6	197	7.41976	0	DDB0219654 DDB0215005 DDB0233836 DDB0233838 DDB0229903 DDB0191165
	3	GO:0016787	hydrolase activity	10	1022	2.38371	0.012	DDB0185207 DDB0231380 DDB0169268 DDB0192011 DDB0219654 DDB0215005 DDB0233836 DDB0233838 DDB0229903 DDB0191165
I compartment	7	GO:0030136	clathrin-coated vesicle	2	19	22.8009	0.004	DDB0191267 DDB0191305
	7	GO:0045335	phagocytic vesicle	5	193	5.61162	0.002	DDB0191165 DDB0237754 DDB0237753 DDB0191163 DDB0185207
	4	GO:0031988	membrane-bound vesicle	7	258	5.87698	0	DDB0191267 DDB0191305 DDB0191165 DDB0237754 DDB0237753 DDB0191163 DDB0185207
	3	GO:0031982	vesicle	7	260	5.83177	0	DDB0191267 DDB0191305 DDB0191165 DDB0237754 DDB0237753 DDB0191163 DDB0185207
	2	GO:0043226	organelle	15	1919	1.69314	0.009	DDB0191267 DDB0191305 DDB0191165 DDB0237754 DDB0237753 DDB0191163 DDB0185207 DDB0233836 DDB0229903 DDB0237483 DDB0205158 DDB0233715 DDB0232276 DDB0191178 DDB0169107
	2	GO:0005576	extracellular region	5	88	12.3073	0	DDB0233838 DDB0191161 DDB0185090 DDB0215398 DDB0231380
	7	GO:0030665	clathrin coated vesicle membrane	2	15	28.8812	0.002	DDB0191267 DDB0191305
	7	GO:0015630	microtubule cytoskeleton	3	139	4.67501	0.025	DDB0233836 DDB0232276 DDB0191163
	7	GO:0005764	lysosome	2	30	14.4406	0.009	DDB0205158 DDB0233715
	7	GO:0030139	endocytic vesicle	6	200	6.49826	0.001	DDB0191267 DDB0191165 DDB0237754 DDB0237753 DDB0191163 DDB0185207
	7	GO:0030135	coated vesicle	2	36	12.0338	0.013	DDB0191267 DDB0191305
	7	GO:0030662	coated vesicle membrane	2	32	13.538	0.009	DDB0191267 DDB0191305
	7	GO:0030125	clathrin vesicle coat	2	15	28.8812	0.002	DDB0191267 DDB0191305
	5	GO:0031090	organelle membrane	4	245	3.53647	0.025	DDB0237483 DDB0185207 DDB0191267 DDB0191305
	6	GO:0012506	vesicle membrane	2	41	10.5663	0.018	DDB0191267 DDB0191305
	5	GO:0048475	coated membrane	2	29	14.9385	0.009	DDB0191267 DDB0191305
	7	GO:0005856	cytoskeleton	4	264	3.28195	0.031	DDB0191178 DDB0233836 DDB0232276 DDB0191163
	7	GO:0000323	lytic vacuole	2	33	13.1278	0.013	DDB0205158 DDB0233715
	7	GO:0005813	centrosome	3	114	5.70023	0.015	DDB0233836 DDB0232276 DDB0191163
	7	GO:0030118	clathrin coat	2	16	27.0761	0.004	DDB0191267 DDB0191305
	7	GO:0030120	vesicle coat	2	28	15.472	0.007	DDB0191267 DDB0191305
	7	GO:0030659	cytoplasmic vesicle membrane	2	38	11.4005	0.013	DDB0191267 DDB0191305
	7	GO:0016023	cytoplasmic membrane-bound vesicle	7	255	5.94612	0	DDB0191267 DDB0191305 DDB0191165 DDB0237754 DDB0237753 DDB0191163 DDB0185207
	6	GO:0043229	intracellular organelle	15	1918	1.69402	0.009	DDB0191267 DDB0191305 DDB0191165 DDB0237754 DDB0237753 DDB0191163 DDB0185207 DDB0233836 DDB0229903 DDB0237483 DDB0205158 DDB0233715 DDB0232276 DDB0191178 DDB0169107
	7	GO:0005773	vacuole	3	59	11.014	0.004	DDB0205158 DDB0233715 DDB0185207
	7	GO:0005815	microtubule organizing center	3	117	5.55407	0.018	DDB0233836 DDB0232276 DDB0191163
	7	GO:0030117	membrane coat	2	29	14.9385	0.009	DDB0191267 DDB0191305
	7	GO:0044433	cytoplasmic vesicle part	2	39	11.1081	0.014	DDB0191267 DDB0191305
	7	GO:0031410	cytoplasmic vesicle	7	257	5.89985	0	DDB0191267 DDB0191305 DDB0191165 DDB0237754 DDB0237753 DDB0191163 DDB0185207
	7	GO:0044444	cytoplasmic part	14	1210	2.50622	0	DDB0191267 DDB0191305 DDB0191165 DDB0237754 DDB0237753 DDB0191163 DDB0185207 DDB0233836 DDB0229903 DDB0232276 DDB0237483 DDB0169107 DDB0205158 DDB0233715
	6	GO:0005737	cytoplasm	14	1431	2.11916	0.002	DDB0191267 DDB0191305 DDB0191165 DDB0237754 DDB0237753 DDB0191163 DDB0185207 DDB0233836 DDB0229903 DDB0232276 DDB0237483 DDB0169107 DDB0205158 DDB0233715
Cluster	GO level	GO ID	GO annotation	List	Total	Enrichment	p value	Genes
III process	5	GO:0000270	peptidoglycan metabolic process	3	12	64.5795	0	DDB0219864 DDB0167552 DDB0231278
	6	GO:0009253	peptidoglycan catabolic process	3	10	77.4955	0	DDB0219864 DDB0167552 DDB0231278
	5	GO:0016052	carbohydrate catabolic process	3	48	16.1449	0.002	DDB0219864 DDB0167552 DDB0231278
	4	GO:0009057	macromolecule catabolic process	3	155	4.99971	0.027	DDB0219864 DDB0167552 DDB0231278
	3	GO:0009056	catabolic process	4	266	3.88448	0.025	DDB0219864 DDB0167552 DDB0235310 DDB0231278
	7	GO:0016998	cell wall catabolic process	3	14	55.3539	0	DDB0219864 DDB0167552 DDB0235310
	6	GO:0010382	cell wall metabolic process	3	14	55.3539	0	DDB0219864 DDB0167552 DDB0235310
	5	GO:0007047	cell wall organization and biogenesis	3	23	33.6937	0	DDB0219864 DDB0167552 DDB0235310
	4	GO:0045229	external encapsulating structure organization and biogenesis	3	23	33.6937	0	DDB0219864 DDB0167552 DDB0235310
III function	6	GO:0003796	lysozyme activity	3	10	86.3727	0	DDB0219864 DDB0167552 DDB0231278
	5	GO:0004553	hydrolase activity\, hydrolyzing O-glycosyl compounds	3	78	11.0734	0.003	DDB0219864 DDB0167552 DDB0231278
	4	GO:0016798	hydrolase activity\, acting on glycosyl bonds	3	87	9.9279	0.004	DDB0219864 DDB0167552 DDB0231278
	6	GO:0004197	cysteine-type endopeptidase activity	2	29	19.8558	0.005	DDB0214999 DDB0185092
	5	GO:0008234	cysteine-type peptidase activity	2	58	9.9279	0.017	DDB0214999 DDB0185092
	5	GO:0000287	magnesium ion binding	2	45	12.796	0.011	DDB0185971 DDB0237633
III compartment	7	GO:0005815	microtubule organizing center	3	117	6.72335	0.009	DDB0233867 DDB0214941 DDB0216234
	7	GO:0005813	centrosome	3	114	6.90028	0.009	DDB0233867 DDB0214941 DDB0216234
Cluster	GO level	GO ID	GO annotation	List	Total	Enrichment	p value	Genes
V process	3	GO:0009605	response to external stimulus	4	230	2.99499	0.045	DDB0230128 DDB0216411 DDB0215341 DDB0191227
	4	GO:0042493	response to drug	2	31	11.1105	0.016	DDB0191229 DDB0191230
	3	GO:0042221	response to chemical stimulus	4	178	3.86994	0.028	DDB0191227 DDB0216411 DDB0191229 DDB0191230
	3	GO:0006807	nitrogen compound metabolic process	4	196	3.51453	0.031	DDB0231608 DDB0230996 DDB0215334 DDB0230072
	5	GO:0006855	multidrug transport	2	6	57.404	0.001	DDB0191229 DDB0191230
	4	GO:0015893	drug transport	2	15	22.9616	0.013	DDB0191229 DDB0191230
	5	GO:0019752	carboxylic acid metabolic process	5	283	3.04262	0.028	DDB0231608 DDB0230996 DDB0215334 DDB0230072 DDB0231108
	4	GO:0006082	organic acid metabolic process	5	284	3.0319	0.028	DDB0231608 DDB0230996 DDB0215334 DDB0230072 DDB0231108
	7	GO:0009126	purine nucleoside monophosphate metabolic process	3	16	32.2898	0	DDB0215334 DDB0230088 DDB0230084
	7	GO:0009161	ribonucleoside monophosphate metabolic process	3	16	32.2898	0	DDB0215334 DDB0230088 DDB0230084
	6	GO:0009123	nucleoside monophosphate metabolic process	3	17	30.3904	0	DDB0215334 DDB0230088 DDB0230084
	7	GO:0009150	purine ribonucleotide metabolic process	4	40	17.2212	0	DDB0215334 DDB0230088 DDB0230084 DDB0201597
	6	GO:0006163	purine nucleotide metabolic process	5	43	20.0247	0	DDB0215334 DDB0230088 DDB0230084 DDB0201597 DDB0230094
	6	GO:0009259	ribonucleotide metabolic process	4	42	16.4012	0	DDB0215334 DDB0230088 DDB0230084 DDB0201597
	5	GO:0009117	nucleotide metabolic process	5	97	8.87691	0	DDB0215334 DDB0230088 DDB0230084 DDB0201597 DDB0230094
	5	GO:0044270	nitrogen compound catabolic process	2	41	8.40059	0.028	DDB0231608 DDB0230996
	7	GO:0009127	purine nucleoside monophosphate biosynthetic process	3	14	36.9026	0	DDB0215334 DDB0230088 DDB0230084
	7	GO:0009156	ribonucleoside monophosphate biosynthetic process	3	14	36.9026	0	DDB0215334 DDB0230088 DDB0230084
	6	GO:0009124	nucleoside monophosphate biosynthetic process	3	15	34.4424	0	DDB0215334 DDB0230088 DDB0230084
	7	GO:0009152	purine ribonucleotide biosynthetic process	4	38	18.1276	0	DDB0215334 DDB0230088 DDB0230084 DDB0201597
	6	GO:0006164	purine nucleotide biosynthetic process	5	41	21.0015	0	DDB0215334 DDB0230088 DDB0230084 DDB0201597 DDB0230094
	6	GO:0009260	ribonucleotide biosynthetic process	4	40	17.2212	0	DDB0215334 DDB0230088 DDB0230084 DDB0201597
	5	GO:0009165	nucleotide biosynthetic process	5	68	12.6627	0	DDB0215334 DDB0230088 DDB0230084 DDB0201597 DDB0230094
	7	GO:0006559	L-phenylalanine catabolic process	2	4	86.1061	0	DDB0231608 DDB0230996
	7	GO:0006572	tyrosine catabolic process	2	5	68.8848	0.001	DDB0231608 DDB0230996
	5	GO:0019439	aromatic compound catabolic process	2	8	43.053	0.001	DDB0231608 DDB0230996
	6	GO:0006144	purine base metabolic process	2	11	31.3113	0.009	DDB0230084 DDB0230088
	5	GO:0009112	nucleobase metabolic process	2	24	14.351	0.014	DDB0230084 DDB0230088
	4	GO:0006725	aromatic compound metabolic process	4	64	10.7633	0.001	DDB0231608 DDB0230996 DDB0230084 DDB0230088
	4	GO:0006519	amino acid and derivative metabolic process	4	171	4.02835	0.017	DDB0231608 DDB0230996 DDB0215334 DDB0230072
	7	GO:0009074	aromatic amino acid family catabolic process	2	7	49.2035	0.001	DDB0231608 DDB0230996
	6	GO:0009063	amino acid catabolic process	2	34	10.1301	0.017	DDB0231608 DDB0230996
	5	GO:0009310	amine catabolic process	2	41	8.40059	0.028	DDB0231608 DDB0230996
	7	GO:0006558	L-phenylalanine metabolic process	2	4	86.1061	0	DDB0231608 DDB0230996
	7	GO:0006570	tyrosine metabolic process	2	5	68.8848	0.001	DDB0231608 DDB0230996
	6	GO:0009072	aromatic amino acid family metabolic process	2	12	28.702	0.009	DDB0231608 DDB0230996
	5	GO:0006520	amino acid metabolic process	4	152	4.5319	0.014	DDB0231608 DDB0230996 DDB0215334 DDB0230072
	4	GO:0009308	amine metabolic process	4	181	3.80579	0.028	DDB0231608 DDB0230996 DDB0215334 DDB0230072
	5	GO:0007032	endosome organization and biogenesis	2	7	49.2035	0.001	DDB0191229 DDB0214930
	6	GO:0007186	G-protein coupled receptor protein signaling pathway	2	53	6.49857	0.041	DDB0230128 DDB0216411
V function	6	GO:0015405	P-P-bond-hydrolysis-driven transmembrane transporter activity	4	117	6.18706	0.006	DDB0201597 DDB0191228 DDB0191229 DDB0191230
	5	GO:0015399	primary active transmembrane transporter activity	4	117	6.18706	0.006	DDB0201597 DDB0191228 DDB0191229 DDB0191230
	4	GO:0022804	active transmembrane transporter activity	4	151	4.79395	0.012	DDB0201597 DDB0191228 DDB0191229 DDB0191230
	3	GO:0022857	transmembrane transporter activity	4	248	2.91889	0.046	DDB0201597 DDB0191228 DDB0191229 DDB0191230
	2	GO:0005215	transporter activity	5	357	2.53461	0.045	DDB0201597 DDB0191228 DDB0191229 DDB0191230 DDB0189610
	5	GO:0030554	adenyl nucleotide binding	9	837	1.94593	0.036	DDB0191227 DDB0191228 DDB0191229 DDB0191230 DDB0215334 DDB0231108 DDB0230088 DDB0230084 DDB0237769
	4	GO:0017076	purine nucleotide binding	11	1059	1.87978	0.026	DDB0191227 DDB0191228 DDB0191229 DDB0191230 DDB0215334 DDB0231108 DDB0230088 DDB0230084 DDB0237769 DDB0216411 DDB0230128
	3	GO:0000166	nucleotide binding	12	1189	1.82646	0.025	DDB0191227 DDB0191228 DDB0191229 DDB0191230 DDB0215334 DDB0231108 DDB0230088 DDB0230084 DDB0237769 DDB0216411 DDB0230128 DDB0233340
	6	GO:0042626	ATPase activity\, coupled to transmembrane movement of substances	4	113	6.40607	0.005	DDB0201597 DDB0191228 DDB0191229 DDB0191230
	5	GO:0016820	hydrolase activity\, acting on acid anhydrides\, catalyzing transmembrane movement of substances	4	116	6.24039	0.006	DDB0201597 DDB0191228 DDB0191229 DDB0191230
	7	GO:0017111	nucleoside-triphosphatase activity	6	352	3.08474	0.014	DDB0201597 DDB0191228 DDB0191229 DDB0191230 DDB0191227 DDB0216411
	6	GO:0016462	pyrophosphatase activity	6	358	3.03304	0.015	DDB0201597 DDB0191228 DDB0191229 DDB0191230 DDB0191227 DDB0216411
	5	GO:0016818	hydrolase activity\, acting on acid anhydrides\, in phosphorus-containing anhydrides	6	358	3.03304	0.015	DDB0201597 DDB0191228 DDB0191229 DDB0191230 DDB0191227 DDB0216411
	4	GO:0016817	hydrolase activity\, acting on acid anhydrides	6	361	3.00784	0.016	DDB0201597 DDB0191228 DDB0191229 DDB0191230 DDB0191227 DDB0216411
	4	GO:0016879	ligase activity\, forming carbon-nitrogen bonds	3	97	5.59705	0.019	DDB0230088 DDB0215334 DDB0230084
	5	GO:0016831	carboxy-lyase activity	2	24	15.081	0.01	DDB0231108 DDB0230088
	4	GO:0016830	carbon-carbon lyase activity	2	32	11.3107	0.016	DDB0231108 DDB0230088
	3	GO:0016829	lyase activity	4	96	7.54048	0.003	DDB0231108 DDB0230088 DDB0230094 DDB0230996
	2	GO:0003824	catalytic activity	22	2955	1.34733	0.041	DDB0201597 DDB0191228 DDB0191229 DDB0191230 DDB0191227 DDB0216411 DDB0167523 DDB0218347 DDB0231608 DDB0230088 DDB0215334 DDB0230084 DDB0231108 DDB0230094 DDB0230996 DDB0237769 DDB0185839 DDB0230072 DDB0229909 DDB0206011 DDB0191167 DDB0231652
V compartment	4	GO:0031988	membrane-bound vesicle	7	258	4.36034	0.001	DDB0214930 DDB0229909 DDB0230072 DDB0214937 DDB0216411 DDB0215334 DDB0231108
	3	GO:0031982	vesicle	7	260	4.3268	0.001	DDB0214930 DDB0229909 DDB0230072 DDB0214937 DDB0216411 DDB0215334 DDB0231108
	7	GO:0045335	phagocytic vesicle	6	193	4.99616	0.001	DDB0229909 DDB0230072 DDB0214937 DDB0216411 DDB0215334 DDB0231108
	7	GO:0030139	endocytic vesicle	6	200	4.82129	0.001	DDB0229909 DDB0230072 DDB0214937 DDB0216411 DDB0215334 DDB0231108
	5	GO:0005886	plasma membrane	4	152	4.2292	0.02	DDB0230128 DDB0191229 DDB0214937 DDB0216411
	7	GO:0016023	cytoplasmic membrane-bound vesicle	7	255	4.41164	0.001	DDB0214930 DDB0229909 DDB0230072 DDB0214937 DDB0216411 DDB0215334 DDB0231108
	7	GO:0005768	endosome	2	35	9.18341	0.02	DDB0191229 DDB0214930
	7	GO:0031410	cytoplasmic vesicle	7	257	4.37731	0.001	DDB0214930 DDB0229909 DDB0230072 DDB0214937 DDB0216411 DDB0215334 DDB0231108
Cluster	GO level	GO ID	GO annotation	List	Total	Enrichment	p value	Genes
VI process	3	GO:0009058	biosynthetic process	4	656	3.46524	0.024	DDB0216231 DDB0191292 DDB0185217 DDB0230098
	2	GO:0051179	localization	4	806	2.82035	0.044	DDB0192224 DDB0234094 DDB0233521 DDB0191239
	3	GO:0006810	transport	4	741	3.06775	0.041	DDB0234094 DDB0192224 DDB0233521 DDB0191239
	2	GO:0051234	establishment of localization	4	750	3.03093	0.041	DDB0192224 DDB0234094 DDB0233521 DDB0191239
	4	GO:0044249	cellular biosynthetic process	4	503	4.51928	0.009	DDB0216231 DDB0191292 DDB0185217 DDB0230098
VI function	6	GO:0015405	P-P-bond-hydrolysis-driven transmembrane transporter activity	2	117	9.84305	0.019	DDB0234094 DDB0191239
	5	GO:0015399	primary active transmembrane transporter activity	2	117	9.84305	0.019	DDB0234094 DDB0191239
	4	GO:0022804	active transmembrane transporter activity	2	151	7.62673	0.027	DDB0234094 DDB0191239
	2	GO:0005215	transporter activity	3	357	4.83881	0.022	DDB0192224 DDB0234094 DDB0191239
	6	GO:0042626	ATPase activity\, coupled to transmembrane movement of substances	2	113	10.1915	0.019	DDB0234094 DDB0191239
	5	GO:0016820	hydrolase activity\, acting on acid anhydrides\, catalyzing transmembrane movement of substances	2	116	9.9279	0.019	DDB0234094 DDB0191239
	7	GO:0017111	nucleoside-triphosphatase activity	3	352	4.90754	0.022	DDB0234094 DDB0191239 DDB0191363
	6	GO:0016462	pyrophosphatase activity	3	358	4.82529	0.022	DDB0234094 DDB0191239 DDB0191363
	5	GO:0016818	hydrolase activity\, acting on acid anhydrides\, in phosphorus-containing anhydrides	3	358	4.82529	0.022	DDB0234094 DDB0191239 DDB0191363
	4	GO:0016817	hydrolase activity\, acting on acid anhydrides	3	361	4.78519	0.023	DDB0234094 DDB0191239 DDB0191363
